# Supplementary material for: Nuclear rupture in confined cell migration triggers nuclear actin polymerization to limit chromatin leakage
Source: EMBO J. 2025 Sep 22;44(21):6112–36. doi: 10.1038/s44318-025-00566-2 (PMC12583611; doi:10.1038/s44318-025-00566-2)
Supplement: Supplementary file 2 — Movie EV1 [file 44318_2025_566_MOESM2_ESM.zip › Movie EV1/README.txt]

Movie EV1.
Migration through 3 µm microchannel induces the formation of nuclear F-actin while moderate confinement of 8 µm does not. Corresponding video to Fig. 1A shows nuclear actin assembly during migration through 3 µm as visualized by nuclear Actin Chromobody (nAC-GFP). Numbers indicate minutes:seconds. Time interval, 5 min.
