# Supplementary material for: Nuclear rupture in confined cell migration triggers nuclear actin polymerization to limit chromatin leakage
Source: EMBO J. 2025 Sep 22;44(21):6112–36. doi: 10.1038/s44318-025-00566-2 (PMC12583611; doi:10.1038/s44318-025-00566-2)
Supplement: Supplementary file 3 — Movie EV2 [file 44318_2025_566_MOESM3_ESM.zip]

Archive with 6 entries (5 files):
- Movie EV2/
- __MACOSX/._Movie EV2
- Movie EV2/Movie EV2.mp4
- __MACOSX/Movie EV2/._Movie EV2.mp4
- Movie EV2/README.txt
- __MACOSX/Movie EV2/._README.txt
