# Supplementary material for: Nuclear rupture in confined cell migration triggers nuclear actin polymerization to limit chromatin leakage
Source: EMBO J. 2025 Sep 22;44(21):6112–36. doi: 10.1038/s44318-025-00566-2 (PMC12583611; doi:10.1038/s44318-025-00566-2)
Supplement: Supplementary file 3 — Movie EV2 [file 44318_2025_566_MOESM3_ESM.zip › Movie EV2/README.txt]

Movie EV2. 
Dynamic nuclear actin assembly during migration through 3 µm does not depended on the LINC complex. Corresponding video to FigEV1A shows nuclear actin assembly in both control and expression of dominant negative KASH (DN-KASH) as visualized by nAC-GFP (gray). Numbers indicate minutes:seconds. Time interval, 5 min.
