# Supplementary material for: Nuclear rupture in confined cell migration triggers nuclear actin polymerization to limit chromatin leakage
Source: EMBO J. 2025 Sep 22;44(21):6112–36. doi: 10.1038/s44318-025-00566-2 (PMC12583611; doi:10.1038/s44318-025-00566-2)
Supplement: Supplementary file 4 — Movie EV3 [file 44318_2025_566_MOESM4_ESM.zip › Movie EV3/README.txt]

Movie EV3.
Nuclear actin filaments upon NE rupture that are detected by nAC-GFP are also detected by a live-cell actin dye. Corresponding video to FigEV1C that shows that nuclear F-actin structures that are formed upon NE rupture are recognized by both nAC-GFP (green) and the live-cell actin dye FastActX-SPY650 (magenta). Numbers indicate minutes:seconds. Time interval, 30 seconds.
