# Supplementary material for: Nuclear rupture in confined cell migration triggers nuclear actin polymerization to limit chromatin leakage
Source: EMBO J. 2025 Sep 22;44(21):6112–36. doi: 10.1038/s44318-025-00566-2 (PMC12583611; doi:10.1038/s44318-025-00566-2)
Supplement: Supplementary file 5 — Movie EV4 [file 44318_2025_566_MOESM5_ESM.zip › Movie EV4/README.txt]

Movie EV4.
Dynamic nuclear actin polymerization upon NE rupture is not dependent on the expression of genetically encoded actin probes. Corresponding video to Fig EV1D showing with FastActX-SPY-650 dynamic nuclear F-actin structures (magenta) were detected upon NE rupture as indicated by the nuclear leakage of NLS-BFP (blue). Numbers indicate minutes:seconds. Time interval, 15 sec.
