# Supplementary material for: Nuclear rupture in confined cell migration triggers nuclear actin polymerization to limit chromatin leakage
Source: EMBO J. 2025 Sep 22;44(21):6112–36. doi: 10.1038/s44318-025-00566-2 (PMC12583611; doi:10.1038/s44318-025-00566-2)
Supplement: Supplementary file 6 — Movie EV5 [file 44318_2025_566_MOESM6_ESM.zip › Movie EV5/README.txt]

Movie EV5.
Perinuclear accumulation of inactive cyclic GAMP-Synthetase (icGAS-mScarlet) coincides with the formation of nuclear F-actin structures after migration through a 3 µm microchannel, as visualized by nAC-GFP (gray). Corresponding video to Fig. 1F. Numbers indicate minutes:seconds. Time interval, 5 min.
