# Supplementary material for: Nuclear rupture in confined cell migration triggers nuclear actin polymerization to limit chromatin leakage
Source: EMBO J. 2025 Sep 22;44(21):6112–36. doi: 10.1038/s44318-025-00566-2 (PMC12583611; doi:10.1038/s44318-025-00566-2)
Supplement: Supplementary file 7 — Movie EV6 [file 44318_2025_566_MOESM7_ESM.zip › Movie EV6/README.txt]

Movie EV6.
High temporal resolution imaging of a cell expressing nAC-GFP (gray) migrating through a microchannel. Corresponding video for Fig. 1G where NE rupture (loss of nAC-GFP signal) precedes the formation of nuclear F-actin structures. Numbers indicate: seconds. Time intervals, 12 sec.
