# Supplementary material for: Nuclear rupture in confined cell migration triggers nuclear actin polymerization to limit chromatin leakage
Source: EMBO J. 2025 Sep 22;44(21):6112–36. doi: 10.1038/s44318-025-00566-2 (PMC12583611; doi:10.1038/s44318-025-00566-2)
Supplement: Supplementary file 8 — Movie EV7 [file 44318_2025_566_MOESM8_ESM.zip › Movie EV7/README.txt]

Movie EV7.
Nuclear actin assembly upon NE rupture is mediated by DIAPH1 and DIAPH3.  Corresponding video to Fig. 2A, where silencing of DIAPH1, DIAPH3 or DIAPH1/DIAPH3 abrogates nuclear actin polymerization as visualized by nAC-GFP (gray) during migration through 3µm. Numbers indicate minutes. Time interval, 5 min.
