# Supplementary material for: Nuclear rupture in confined cell migration triggers nuclear actin polymerization to limit chromatin leakage
Source: EMBO J. 2025 Sep 22;44(21):6112–36. doi: 10.1038/s44318-025-00566-2 (PMC12583611; doi:10.1038/s44318-025-00566-2)
Supplement: Supplementary file 9 — Movie EV8 [file 44318_2025_566_MOESM9_ESM.zip]

Archive with 3 entries (2 files):
- Movie EV8/
- Movie EV8/Movie EV8.mp4
- Movie EV8/README.txt
