# Supplementary material for: Nuclear rupture in confined cell migration triggers nuclear actin polymerization to limit chromatin leakage
Source: EMBO J. 2025 Sep 22;44(21):6112–36. doi: 10.1038/s44318-025-00566-2 (PMC12583611; doi:10.1038/s44318-025-00566-2)
Supplement: Supplementary file 9 — Movie EV8 [file 44318_2025_566_MOESM9_ESM.zip › Movie EV8/README.txt]

Movie EV8. 
High temporal resolution imaging of a cell expressing icGAS-mCherry (red) and GFP-Diaph3 (green) migrating through a microchannel. Corresponding video for Fig. 2C where NE rupture (accumulation of icGAS-mCherry) precedes the nuclear accumulation of GFP-Diaph3. Numbers indicate minutes:seconds. Time intervals: 30 sec. 
