# Supplementary material for: Nuclear rupture in confined cell migration triggers nuclear actin polymerization to limit chromatin leakage
Source: EMBO J. 2025 Sep 22;44(21):6112–36. doi: 10.1038/s44318-025-00566-2 (PMC12583611; doi:10.1038/s44318-025-00566-2)
Supplement: Supplementary file 11 — Movie EV10 [file 44318_2025_566_MOESM11_ESM.zip › Movie EV10/README.txt]

Movie EV10. 
Silencing of DIAPH1 and DIAPH3 results in nuclear fragmentation and cell death upon NE rupture. Corresponding video to Fig. 3A, showing silencing of DIAPH1 and DIAPH3 from cells that migrate through 3 µm results in nuclear fragmentation and cell death as visualized by the fragmentation of the nucleus via H2B-mCherry (magenta). Numbers indicate minutes. Time intervals, 10 min.
