# Supplementary material for: Nuclear rupture in confined cell migration triggers nuclear actin polymerization to limit chromatin leakage
Source: EMBO J. 2025 Sep 22;44(21):6112–36. doi: 10.1038/s44318-025-00566-2 (PMC12583611; doi:10.1038/s44318-025-00566-2)
Supplement: Supplementary file 12 — Movie EV11 [file 44318_2025_566_MOESM12_ESM.zip › Movie EV11/README.txt]

Movie EV11. 
Overexpression of NLS-BFP-Actin-R62D (blue) results in nuclear fragmentation and cell death upon NE rupture. Corresponding video to Fig. 3C, showing that NLS-Actin R62D expressing cells migrating through 3µm microchannels undergo nuclear fragmentation and cell death as observed by the fragmentation of the nucleus via H2B-mCherry (magenta). Numbers indicate minutes. Time intervals, 10 min.
