# Supplementary material for: Nuclear rupture in confined cell migration triggers nuclear actin polymerization to limit chromatin leakage
Source: EMBO J. 2025 Sep 22;44(21):6112–36. doi: 10.1038/s44318-025-00566-2 (PMC12583611; doi:10.1038/s44318-025-00566-2)
Supplement: Supplementary file 14 — Movie EV13 [file 44318_2025_566_MOESM14_ESM.zip › Movie EV13/README.txt]

Movie EV13.
Expression of NLS-BFP-Actin R62D has no impact on the frequency in which the cells undergo NE rupture upon migration through 3 µm. Corresponding video for Fig. 3G, showing NE rupture events upon migration through 3 µm of cells expressing NLS-BFP or NLS-BFP-Actin-R62D as visualized by icGAS-GFP. Numbers indicate minutes. Time interval, 10 min.
