# Supplementary material for: Nuclear rupture in confined cell migration triggers nuclear actin polymerization to limit chromatin leakage
Source: EMBO J. 2025 Sep 22;44(21):6112–36. doi: 10.1038/s44318-025-00566-2 (PMC12583611; doi:10.1038/s44318-025-00566-2)
Supplement: Supplementary file 15 — Source data Fig. 1 [file 44318_2025_566_MOESM15_ESM.zip]

Archive with 33 entries (26 files):
- Fig 1/Fig 1A/
- Fig 1/Fig 1A/3um_0 min.tif
- Fig 1/Fig 1A/3um_10 min.tif
- Fig 1/Fig 1A/8um_0 min.tif
- Fig 1/Fig 1A/8um_20min.tif
- Fig 1/Fig 1A/Movie EV1.mp4
- Fig 1/Fig 1B/
- Fig 1/Fig 1B/Fig 1B - nAC-leakage_Quantification.xlsx
- Fig 1/Fig 1C/
- Fig 1/Fig 1C/Fig 1C - nuc.F-act_Quantification.xlsx
- Fig 1/Fig 1D/
- Fig 1/Fig 1D/Fig 1D - icGAS accumulation_quantification.xlsx
- Fig 1/Fig 1E/
- Fig 1/Fig 1E/Fig 1E - nuc.F-act_icGAS_Quantification.xlsx
- Fig 1/Fig 1F/
- Fig 1/Fig 1F/icGAS_0min.tif
- Fig 1/Fig 1F/icGAS_5min.tif
- Fig 1/Fig 1F/Merge_0min.tif
- Fig 1/Fig 1F/Merge_5min.tif
- Fig 1/Fig 1F/Movie EV5.mp4
- Fig 1/Fig 1F/nAC-GFP_0min.tif
- Fig 1/Fig 1F/nAC-GFP_5min.tif
- Fig 1/Fig 1G/
- Fig 1/Fig 1G/0s.tif
- Fig 1/Fig 1G/156s.tif
- Fig 1/Fig 1G/216s.tif
- Fig 1/Fig 1G/240s.tif
- Fig 1/Fig 1G/24s.tif
- Fig 1/Fig 1G/264s.tif
- Fig 1/Fig 1G/48s.tif
- Fig 1/Fig 1G/72s.tif
- Fig 1/Fig 1G/Movie EV6.mp4
- Fig 1/NER time lag_quantification.xlsx
