# Supplementary material for: Nuclear rupture in confined cell migration triggers nuclear actin polymerization to limit chromatin leakage
Source: EMBO J. 2025 Sep 22;44(21):6112–36. doi: 10.1038/s44318-025-00566-2 (PMC12583611; doi:10.1038/s44318-025-00566-2)
Supplement: Supplementary file 15 — Source data Fig. 1 [file 44318_2025_566_MOESM15_ESM.zip › Fig 1/Fig 1B/Fig 1B - nAC-leakage_Quantification.xlsx]

## Sheet: Tabelle1
3µm
Replicate #	Cells with nAC-GFP leakage	Total	%	Average
1	23	25	92
2	24	25	96
3	21	25	84
				90.6667
8µm
Replicate #	Cells with nAC-GFP leakage	Total	%	Average
1	5	25	20
2	6	25	24
3	4	25	16
				20
