# Supplementary material for: Nuclear rupture in confined cell migration triggers nuclear actin polymerization to limit chromatin leakage
Source: EMBO J. 2025 Sep 22;44(21):6112–36. doi: 10.1038/s44318-025-00566-2 (PMC12583611; doi:10.1038/s44318-025-00566-2)
Supplement: Supplementary file 15 — Source data Fig. 1 [file 44318_2025_566_MOESM15_ESM.zip › Fig 1/Fig 1C/Fig 1C - nuc.F-act_Quantification.xlsx]

## Sheet: Tabelle1
8 µm
Replicate #	Nuclear F-actin	Total	%	Average
1	3	13	23.0769
2	3	9	33.3333
3	1	13	7.69231
4	2	10	20	21.0256
3 µm
Replicate #	Nuclear F-actin	Total	%	Average
1	33	43	76.7442
2	29	46	63.0435
3	22	34	64.7059
4	14	21	66.6667	67.7901
