# Supplementary material for: Nuclear rupture in confined cell migration triggers nuclear actin polymerization to limit chromatin leakage
Source: EMBO J. 2025 Sep 22;44(21):6112–36. doi: 10.1038/s44318-025-00566-2 (PMC12583611; doi:10.1038/s44318-025-00566-2)
Supplement: Supplementary file 15 — Source data Fig. 1 [file 44318_2025_566_MOESM15_ESM.zip › Fig 1/Fig 1D/Fig 1D - icGAS accumulation_quantification.xlsx]

## Sheet: Tabelle1
Cells migrating through 3µm
Replicate #	cGAS positive cells	Total	%	Average
1	27	27	100
2	20	22	90.9091
3	21	24	87.5	92.803
Replicate #	cGAS negative cells	Total	%	Average
	0	27	0
	2	22	9.09091
	3	24	12.5	7.19697
