# Supplementary material for: Nuclear rupture in confined cell migration triggers nuclear actin polymerization to limit chromatin leakage
Source: EMBO J. 2025 Sep 22;44(21):6112–36. doi: 10.1038/s44318-025-00566-2 (PMC12583611; doi:10.1038/s44318-025-00566-2)
Supplement: Supplementary file 15 — Source data Fig. 1 [file 44318_2025_566_MOESM15_ESM.zip › Fig 1/Fig 1E/Fig 1E - nuc.F-act_icGAS_Quantification.xlsx]

## Sheet: Tabelle1
Cells with cGAS accumulation + Nuclear F-actin
Experiment	Nuclear F-actin	Total	%	Average
1	9	14	64.2857
2	7	10	70
3	6	10	60	64.7619
Experiment	No Nuclear F-actin	Total	%	Average
1	5	14	35.7143
2	3	10	30
3	4	10	40	35.2381
