# Supplementary material for: Nuclear rupture in confined cell migration triggers nuclear actin polymerization to limit chromatin leakage
Source: EMBO J. 2025 Sep 22;44(21):6112–36. doi: 10.1038/s44318-025-00566-2 (PMC12583611; doi:10.1038/s44318-025-00566-2)
Supplement: Supplementary file 15 — Source data Fig. 1 [file 44318_2025_566_MOESM15_ESM.zip › Fig 1/NER time lag_quantification.xlsx]

## Sheet: Tabelle1
Cell number	Time lag between NER-nuc.F-actin
1	89
2	48
3	60
4	108
5	120
6	48
7	108
8	72
9	72
10	96
11	60
	80.0909	Mean.
	25.4576	Std.
