# Supplementary material for: Nuclear rupture in confined cell migration triggers nuclear actin polymerization to limit chromatin leakage
Source: EMBO J. 2025 Sep 22;44(21):6112–36. doi: 10.1038/s44318-025-00566-2 (PMC12583611; doi:10.1038/s44318-025-00566-2)
Supplement: Supplementary file 16 — Source data Fig. 2 [file 44318_2025_566_MOESM16_ESM.zip]

Archive with 29 entries (25 files):
- Fig 2/Fig 2A/
- Fig 2/Fig 2A/Movie EV7.mp4
- Fig 2/Fig 2A/siCtrl_Before NE rupture.tif
- Fig 2/Fig 2A/siCtrl_NE rupture.tif
- Fig 2/Fig 2A/siDIAPH1_3_Before NE rupture.tif
- Fig 2/Fig 2A/siDIAPH1_3_NE rupture.tif
- Fig 2/Fig 2A/siDIAPH1_Before NE rupture.tif
- Fig 2/Fig 2A/siDIAPH1_NE rupture.tif
- Fig 2/Fig 2A/siDIAPH2_Before NE rupture.tif
- Fig 2/Fig 2A/siDIAPH2_NE rupture.tif
- Fig 2/Fig 2A/siDIAPH3_Before NE rupture.tif
- Fig 2/Fig 2A/siDIAPH3_NE rupture.tif
- Fig 2/Fig 2A/siINF2_Before NE rupture.tif
- Fig 2/Fig 2A/siINF2_NE rupture.tif
- Fig 2/Fig 2B/
- Fig 2/Fig 2B/Figure 2B - nuc.F-act_formin screening.xlsx
- Fig 2/Fig 2C/
- Fig 2/Fig 2C/GFP-Diaph3_Before NE rupture.tif
- Fig 2/Fig 2C/GFP-Diaph3_Diaph3 export.tif
- Fig 2/Fig 2C/GFP-Diaph3_NE rupture.tif
- Fig 2/Fig 2C/icGAS-mCherry_Before NE rupture.tif
- Fig 2/Fig 2C/icGAS-mCherry_Diaph3 export.tif
- Fig 2/Fig 2C/icGAS-mCherry_NE rupture.tif
- Fig 2/Fig 2C/Merge_Before NE rupture.tif
- Fig 2/Fig 2C/Merge_Diaph3 export.tif
- Fig 2/Fig 2C/Merge_NE rupture.tif
- Fig 2/Fig 2C/Movie EV8.mp4
- Fig 2/Fig 2D/
- Fig 2/Fig 2D/Figure 2D - Diaph3 translocation.xlsx
