# Supplementary material for: Nuclear rupture in confined cell migration triggers nuclear actin polymerization to limit chromatin leakage
Source: EMBO J. 2025 Sep 22;44(21):6112–36. doi: 10.1038/s44318-025-00566-2 (PMC12583611; doi:10.1038/s44318-025-00566-2)
Supplement: Supplementary file 16 — Source data Fig. 2 [file 44318_2025_566_MOESM16_ESM.zip › Fig 2/Fig 2B/Figure 2B - nuc.F-act_formin screening.xlsx]

## Sheet: Tabelle1
siCtrl
Replicate #	Nuclear F-actin	Total	%	Average
1	9	10	90
2	10	12	83.3333
3	9	12	75	82.7778
siDIAPH1
Replicate #	Nuclear F-actin	Total	%	Average
1	4	8	50
2	6	11	54.5455
3	5	11	45.4545	50
siDIAPH2
Replicate #	Nuclear F-actin	Total	%	Average
1	8	14	57.1429
2	7	10	70
3	8	10	80	69.0476
siDIAPH3
Replicate #	Nuclear F-actin	Total	%	Average
1	3	9	33.3333
2	6	11	54.5455
3	4	10	40	42.6263
siDIAPH1/3
Replicate #	Nuclear F-actin	Total	%	Average
1	3	11	27.2727
2	4	11	36.3636
3	2	10	20	27.8788
siINF2
Replicate #	Nuclear F-actin	Total	%	Average
1	9	12	75
2	10	12	83.3333	79.1667
