# Supplementary material for: Nuclear rupture in confined cell migration triggers nuclear actin polymerization to limit chromatin leakage
Source: EMBO J. 2025 Sep 22;44(21):6112–36. doi: 10.1038/s44318-025-00566-2 (PMC12583611; doi:10.1038/s44318-025-00566-2)
Supplement: Supplementary file 16 — Source data Fig. 2 [file 44318_2025_566_MOESM16_ESM.zip › Fig 2/Fig 2D/Figure 2D - Diaph3 translocation.xlsx]

## Sheet: Tabelle1
	Cell 1	Fold	Cell 2		Cell 3		Cell 4		Cell 5
Before NER	23.356	1	8.957	1	7.92	1	23.439	1	56.393	1
NER	49.406	2.11535	21.515	2.40203	16.595	2.09533	55.519	2.36866	128.402	2.27691
After NER	24.656	1.05566	8.646	0.965279	9.518	1.20177	30.034	1.28137	42.934	0.761336
