# Supplementary material for: Nuclear rupture in confined cell migration triggers nuclear actin polymerization to limit chromatin leakage
Source: EMBO J. 2025 Sep 22;44(21):6112–36. doi: 10.1038/s44318-025-00566-2 (PMC12583611; doi:10.1038/s44318-025-00566-2)
Supplement: Supplementary file 17 — Source data Fig. 3 [file 44318_2025_566_MOESM17_ESM.zip]

Archive with 87 entries (71 files):
- Fig 3/Fig 3B/
- Fig 3/Fig 3B/Movie EV10.mp4
- Fig 3/Fig 3B/siCtrl/
- Fig 3/Fig 3B/siCtrl/siCtrl_0min_Merge.tif
- Fig 3/Fig 3B/siCtrl/siCtrl_30min_Merge.tif
- Fig 3/Fig 3B/siCtrl/siCtrl_40min_Merge.tif
- Fig 3/Fig 3B/siDIAPH1_3/
- Fig 3/Fig 3B/siDIAPH1_3/siDIAPH1_3 _0min_Merge.tif
- Fig 3/Fig 3B/siDIAPH1_3/siDIAPH1_3 _170min_Merge.tif
- Fig 3/Fig 3B/siDIAPH1_3/siDIAPH1_3 _40min_Merge.tif
- Fig 3/Fig 3C/
- Fig 3/Fig 3C/Fig 3C - Nuclear collapse.xlsx
- Fig 3/Fig 3D/
- Fig 3/Fig 3D/Movie EV11.mp4
- Fig 3/Fig 3D/NLS-BFP/
- Fig 3/Fig 3D/NLS-BFP/NLS-BFP_0min_Merge.tif
- Fig 3/Fig 3D/NLS-BFP/NLS-BFP_10min_Merge.tif
- Fig 3/Fig 3D/NLS-BFP/NLS-BFP_70min_Merge.tif
- Fig 3/Fig 3D/R62D-NLS/
- Fig 3/Fig 3D/R62D-NLS/R62D-NLS_0min_H2B-mCherry.tif
- Fig 3/Fig 3D/R62D-NLS/R62D-NLS_0min_icGAS-GFP.tif
- Fig 3/Fig 3D/R62D-NLS/R62D-NLS_0min_Merge.tif
- Fig 3/Fig 3D/R62D-NLS/R62D-NLS_0min_NLS-BFP-Actin-R62D.tif
- Fig 3/Fig 3D/R62D-NLS/R62D-NLS_550min_H2B-mCherry.tif
- Fig 3/Fig 3D/R62D-NLS/R62D-NLS_550min_icGAS-GFP.tif
- Fig 3/Fig 3D/R62D-NLS/R62D-NLS_550min_Merge.tif
- Fig 3/Fig 3D/R62D-NLS/R62D-NLS_550min_NLS-BFP-Actin-R62D.tif
- Fig 3/Fig 3D/R62D-NLS/R62D-NLS_70min_H2B-mCherry.tif
- Fig 3/Fig 3D/R62D-NLS/R62D-NLS_70min_icGAS-GFP.tif
- Fig 3/Fig 3D/R62D-NLS/R62D-NLS_70min_Merge.tif
- Fig 3/Fig 3D/R62D-NLS/R62D-NLS_70min_NLS-BFP-Actin-R62D.tif
- Fig 3/Fig 3E/
- Fig 3/Fig 3E/Fig 3E - Nuclear fragmentation_R62D.xlsx
- Fig 3/Fig 3F/
- Fig 3/Fig 3F/Movie EV12.mp4
- Fig 3/Fig 3F/siCtrl/
- Fig 3/Fig 3F/siCtrl/siCtrl_0min_H2B-mCherry.tif
- Fig 3/Fig 3F/siCtrl/siCtrl_0min_icGAS-GFP.tif
- Fig 3/Fig 3F/siCtrl/siCtrl_0min_Merge.tif
- Fig 3/Fig 3F/siCtrl/siCtrl_10min_H2B-mCherry.tif
- Fig 3/Fig 3F/siCtrl/siCtrl_10min_icGAS-GFP.tif
- Fig 3/Fig 3F/siCtrl/siCtrl_10min_Merge.tif
- Fig 3/Fig 3F/siCtrl/siCtrl_30min_H2B-mCherry.tif
- Fig 3/Fig 3F/siCtrl/siCtrl_30min_icGAS-GFP.tif
- Fig 3/Fig 3F/siCtrl/siCtrl_30min_Merge.tif
- Fig 3/Fig 3F/siDIAPH1_3/
- Fig 3/Fig 3F/siDIAPH1_3/siDIAPH1_3_0min_H2B-mCherry.tif
- Fig 3/Fig 3F/siDIAPH1_3/siDIAPH1_3_0min_icGAS-GFP.tif
- Fig 3/Fig 3F/siDIAPH1_3/siDIAPH1_3_0min_Merge.tif
- Fig 3/Fig 3F/siDIAPH1_3/siDIAPH1_3_10min_H2B-mCherry.tif
- Fig 3/Fig 3F/siDIAPH1_3/siDIAPH1_3_10min_icGAS-GFP.tif
- Fig 3/Fig 3F/siDIAPH1_3/siDIAPH1_3_10min_Merge.tif
- Fig 3/Fig 3F/siDIAPH1_3/siDIAPH1_3_40min_H2B-mCherry.tif
- Fig 3/Fig 3F/siDIAPH1_3/siDIAPH1_3_40min_icGAS-GFP.tif
- Fig 3/Fig 3F/siDIAPH1_3/siDIAPH1_3_40min_Merge.tif
- Fig 3/Fig 3G/
- Fig 3/Fig 3G/Fig 3G - NE rupture frequencey_siDIAPH1_3.xlsx
- Fig 3/Fig 3H/
- Fig 3/Fig 3H/Movie EV13.mp4
- Fig 3/Fig 3H/NLS-BFP/
- Fig 3/Fig 3H/NLS-BFP/NLS-BFP_0min_H2B-mCherry.tif
- Fig 3/Fig 3H/NLS-BFP/NLS-BFP_0min_icGAS-GFP.tif
- Fig 3/Fig 3H/NLS-BFP/NLS-BFP_0min_Merge.tif
- Fig 3/Fig 3H/NLS-BFP/NLS-BFP_0min_NLS-BFP.tif
- Fig 3/Fig 3H/NLS-BFP/NLS-BFP_100min_H2B-mCherry.tif
- Fig 3/Fig 3H/NLS-BFP/NLS-BFP_100min_icGAS-GFP.tif
- Fig 3/Fig 3H/NLS-BFP/NLS-BFP_100min_Merge.tif
- Fig 3/Fig 3H/NLS-BFP/NLS-BFP_100min_NLS-BFP.tif
- Fig 3/Fig 3H/NLS-BFP/NLS-BFP_20min_H2B-mCherry.tif
- Fig 3/Fig 3H/NLS-BFP/NLS-BFP_20min_icGAS-GFP.tif
- Fig 3/Fig 3H/NLS-BFP/NLS-BFP_20min_Merge.tif
- Fig 3/Fig 3H/NLS-BFP/NLS-BFP_20min_NLS-BFP.tif
- Fig 3/Fig 3H/R62D-NLS/
- Fig 3/Fig 3H/R62D-NLS/R62D-NLS_0min_H2B-mCherry.tif
- Fig 3/Fig 3H/R62D-NLS/R62D-NLS_0min_icGAS-GFP.tif
- Fig 3/Fig 3H/R62D-NLS/R62D-NLS_0min_Merge.tif
- Fig 3/Fig 3H/R62D-NLS/R62D-NLS_0min_NLS-BFP-Actin-R62D.tif
- Fig 3/Fig 3H/R62D-NLS/R62D-NLS_100min_H2B-mCherry.tif
- Fig 3/Fig 3H/R62D-NLS/R62D-NLS_100min_icGAS-GFP.tif
- Fig 3/Fig 3H/R62D-NLS/R62D-NLS_100min_Merge.tif
- Fig 3/Fig 3H/R62D-NLS/R62D-NLS_100min_NLS-BFP-Actin-R62D.tif
- Fig 3/Fig 3H/R62D-NLS/R62D-NLS_20min_H2B-mCherry.tif
- Fig 3/Fig 3H/R62D-NLS/R62D-NLS_20min_icGAS-GFP.tif
- Fig 3/Fig 3H/R62D-NLS/R62D-NLS_20min_Merge.tif
- Fig 3/Fig 3H/R62D-NLS/R62D-NLS_20min_NLS-BFP-Actin-R62D.tif
- Fig 3/Fig 3I/
- Fig 3/Fig 3I/Fig 3I - NER frequency - R62D.xlsx
