# Supplementary material for: Nuclear rupture in confined cell migration triggers nuclear actin polymerization to limit chromatin leakage
Source: EMBO J. 2025 Sep 22;44(21):6112–36. doi: 10.1038/s44318-025-00566-2 (PMC12583611; doi:10.1038/s44318-025-00566-2)
Supplement: Supplementary file 17 — Source data Fig. 3 [file 44318_2025_566_MOESM17_ESM.zip › Fig 3/Fig 3C/Fig 3C - Nuclear collapse.xlsx]

## Sheet: Tabelle1
siCtrl
Replicate #	Cells with nuclear fragmentation	Total	%	Average
1	10	54	18.5185
2	7	41	17.0732
3	12	46	26.087
4	6	40	15	19.1697
siDIAPH1/3
Replicate #	Cells with nuclear fragmentation	Total	%	Average
1	32	44	72.7273
2	25	27	92.5926
3	26	43	60.4651
4	19	31	61.2903	71.7688
