# Supplementary material for: Nuclear rupture in confined cell migration triggers nuclear actin polymerization to limit chromatin leakage
Source: EMBO J. 2025 Sep 22;44(21):6112–36. doi: 10.1038/s44318-025-00566-2 (PMC12583611; doi:10.1038/s44318-025-00566-2)
Supplement: Supplementary file 17 — Source data Fig. 3 [file 44318_2025_566_MOESM17_ESM.zip › Fig 3/Fig 3E/Fig 3E - Nuclear fragmentation_R62D.xlsx]

## Sheet: Tabelle1
NLS-BFP
Replicate #	Cells with nuclear fragmentation	Total	%	Average
1	7	39	17.9487
2	7	50	14
3	4	50	8	13.3162
NLS-BFP-Actin R62D
Replicate #	Cells with nuclear fragmentation	Total	%	Average
1	29	42	69.0476
2	24	38	63.1579
3	23	43	53.4884	61.898
