# Supplementary material for: Nuclear rupture in confined cell migration triggers nuclear actin polymerization to limit chromatin leakage
Source: EMBO J. 2025 Sep 22;44(21):6112–36. doi: 10.1038/s44318-025-00566-2 (PMC12583611; doi:10.1038/s44318-025-00566-2)
Supplement: Supplementary file 17 — Source data Fig. 3 [file 44318_2025_566_MOESM17_ESM.zip › Fig 3/Fig 3I/Fig 3I - NER frequency - R62D.xlsx]

## Sheet: Tabelle1
NER frequency - NLS-BFP
Replicate #	Cells with NER	Total	%	Average
1	18	20	90
2	20	20	100
3	19	20	95	95
NER frequency - NLS-BFP-Actin R62D
Replicate #	Cells with NER	Total	%	Average
1	20	20	100
2	18	20	90
3	20	20	100	96.6667
