# Supplementary material for: Nuclear rupture in confined cell migration triggers nuclear actin polymerization to limit chromatin leakage
Source: EMBO J. 2025 Sep 22;44(21):6112–36. doi: 10.1038/s44318-025-00566-2 (PMC12583611; doi:10.1038/s44318-025-00566-2)
Supplement: Supplementary file 18 — Source data Fig. 4 [file 44318_2025_566_MOESM18_ESM.zip]

Archive with 14 entries (8 files):
- Fig 4/Fig 4A/
- Fig 4/Fig 4A/Fig 4A - siCtrl.tif
- Fig 4/Fig 4A/Fig 4A - siDIAPH1_3.tif
- Fig 4/Fig 4B/
- Fig 4/Fig 4B/Fig 4B - icGAS-mCherry foci volume.xlsx
- Fig 4/Fig 4C/
- Fig 4/Fig 4C/Fig 4C - Leaked DNA volume.xlsx
- Fig 4/Fig 4D/
- Fig 4/Fig 4D/Fig 4D - NLS-Actin.tif
- Fig 4/Fig 4D/Fig 4D - R62D-NLS.tif
- Fig 4/Fig 4E/
- Fig 4/Fig 4E/Fig 4E - icGAS foci volume quantification.xlsx
- Fig 4/Fig 4F/
- Fig 4/Fig 4F/Fig 4F - Leaked DNA volume quantification.xlsx
