# Supplementary material for: Nuclear rupture in confined cell migration triggers nuclear actin polymerization to limit chromatin leakage
Source: EMBO J. 2025 Sep 22;44(21):6112–36. doi: 10.1038/s44318-025-00566-2 (PMC12583611; doi:10.1038/s44318-025-00566-2)
Supplement: Supplementary file 18 — Source data Fig. 4 [file 44318_2025_566_MOESM18_ESM.zip › Fig 4/Fig 4B/Fig 4B - icGAS-mCherry foci volume.xlsx]

## Sheet: Tabelle1
siCtrl						siDIAPH1/3
Replicate #	Cell Number	icGAS volume [µm3]				Replicate #	Cell Number	icGAS volume [µm3]
1	1	2.32				1	1	17.55
	2	2.72					2	7.04
	3	4.85					3	20.84
	4	3.06					4	18.12
	5	7.05					5	6.82
	6	7.32					6	7.87
	7	7.67					7	7.42
	8	17.37					8	34.11
	9	3.24					9	6.13
	10	1.1					10	25.02
							11	18.69
							12	10.51
2	1	1.89				2	1	14.23
	2	2.57					2	12.71
	3	2.15					3	12.71
	4	4.69					4	10.84
	5	4.22					5	8.03
	6	6.33					6	10.25
	7	0.89					7	10.91
	8	12.71					8	9.96
	9	4					9	11.36
	10	7.93
3	1	2.69				3	1	3.68
	2	1.6					2	9.18
	3	9.09					3	5.28
	4	15.16					4	11.29
	5	2.77					5	12.15
	6	3.14					6	5.17
	7	2.99					7	15.63
	8	9.95					8	6.28
	9	2.94					9	27.19
