# Supplementary material for: Nuclear rupture in confined cell migration triggers nuclear actin polymerization to limit chromatin leakage
Source: EMBO J. 2025 Sep 22;44(21):6112–36. doi: 10.1038/s44318-025-00566-2 (PMC12583611; doi:10.1038/s44318-025-00566-2)
Supplement: Supplementary file 18 — Source data Fig. 4 [file 44318_2025_566_MOESM18_ESM.zip › Fig 4/Fig 4C/Fig 4C - Leaked DNA volume.xlsx]

## Sheet: Tabelle1
siCtrl						siDIAPH1/3
Replicate #	Cell Number	Leaked DNA volume [µm3]				Replicate #	Cell Number	Leaked DNA volume [µm3]
1	1	2.32				1	1	13.61
	2	2.36					2	4.83
	3	4.81					3	19.32
	4	2.66					4	14.32
	5	2.56					5	3.72
	6	5.19					6	5.87
	7	7.4					7	5.13
	8	17.37					8	30.2
	9	3.23					9	5.89
	10	1					10	23.96
							11	15.84
							12	7.09
2	1	1.78				2	1	13.9
	2	2.41					2	11.5
	3	1.75					3	11.75
	4	4.13					4	10.17
	5	4.08					5	7.77
	6	6.31					6	9.6
	7	0.81					7	10.62
	8	11.26					8	8.86
	9	3.75					9	10.99
	10	7.72
3	1	2.65				3	1	3.51
	2	1.51					2	4.44
	3	8.02					3	5.15
	4	13.63					4	11.21
	5	1.8					5	10.5
	6	2.64					6	3.13
	7	2.89					7	14.09
	8	9.92					8	6.18
	9	2.71					9	26.15
