# Supplementary material for: Nuclear rupture in confined cell migration triggers nuclear actin polymerization to limit chromatin leakage
Source: EMBO J. 2025 Sep 22;44(21):6112–36. doi: 10.1038/s44318-025-00566-2 (PMC12583611; doi:10.1038/s44318-025-00566-2)
Supplement: Supplementary file 18 — Source data Fig. 4 [file 44318_2025_566_MOESM18_ESM.zip › Fig 4/Fig 4E/Fig 4E - icGAS foci volume quantification.xlsx]

## Sheet: Tabelle1
Flag-NLS-Actin WT						Flag-NLS-Actin-R62D
Replicate #	Cell Number	icGAS volume [µm3]				Replicate #	Cell Number	icGAS volume [µm3]
1	1	1.54				1	1	22.8
	2	2.73					2	14.44
	3	5.833					3	16.44
	4	5.37					4	3.13
	5	6.82					5	5.45
	6	2.433					6	13.1
	7	7.52					7	7.76
	8	3.5					8	6.89
	9	3.48					9	8.56
	10	1.86					10	6.57
	11	1.41					11	10.4
	12	0.692					12	5.61
2	1	4.85				2	1	15.7
	2	1.73					2	9.48
	3	1.99					3	16.81
	4	0.751					4	4.8
	5	1.51					5	8.08
	6	1.83					6	13.1
	7	2.68					7	22.3
	8	2.38					8	6.83
	9	1.08					9	4.7
	10	1.63					10	6.59
	11	2.36
	12	2.54
3	1	0.396				3	1	11
	2	1.18					2	11.7
	3	0.987					3	17.9
	4	4.78					4	8.8
	5	2					5	3.57
	6	4.31					6	10.9
	7	6.93					7	8.26
	8	4.41					8	6.32
	9	1.98					9	2.93
	10	1.622					10	12.93
	11	11.1					11	19.69
	12	2.76					12	13.8
