# Supplementary material for: Nuclear rupture in confined cell migration triggers nuclear actin polymerization to limit chromatin leakage
Source: EMBO J. 2025 Sep 22;44(21):6112–36. doi: 10.1038/s44318-025-00566-2 (PMC12583611; doi:10.1038/s44318-025-00566-2)
Supplement: Supplementary file 18 — Source data Fig. 4 [file 44318_2025_566_MOESM18_ESM.zip › Fig 4/Fig 4F/Fig 4F - Leaked DNA volume quantification.xlsx]

## Sheet: Tabelle1
Flag-NLS-Actin WT						Flag-NLS-Actin-R62D
Replicate #	Cell Number	Leaked DNA volume [µm3]				Replicate #	Cell Number	Leaked DNA volume [µm3]
1	1	1.49				1	1	22.6
	2	2.61					2	14.14
	3	5.26					3	16.01
	4	5.34					4	2.87
	5	6.79					5	4.91
	6	2.079					6	13
	7	7.32					7	7.52
	8	3.42					8	6.7
	9	3.46					9	8.05
	10	1.47					10	6.43
	11	1.14					11	8.9
	12	0.633					12	5.38
2	1	4.72				2	1	15.5
	2	1.64					2	8.78
	3	1.55					3	16.26
	4	0.683					4	4.8
	5	1.41					5	7.45
	6	1.72					6	10.6
	7	1.69					7	18.5
	8	2.3					8	4.88
	9	1.04					9	4.09
	10	1.51					10	6.37
	11	2.35
	12	2.41
3	1	0.358				3	1	10.8
	2	1.03					2	11.3
	3	0.79					3	16.37
	4	4.7					4	8.72
	5	1.93					5	3.46
	6	4					6	10.4
	7	6.93					7	7.51
	8	4.33					8	6.15
	9	1.6					9	2.87
	10	1.462					10	12.75
	11	10.8					11	18.41
	12	2.73					12	13.6
