# Supplementary material for: Nuclear rupture in confined cell migration triggers nuclear actin polymerization to limit chromatin leakage
Source: EMBO J. 2025 Sep 22;44(21):6112–36. doi: 10.1038/s44318-025-00566-2 (PMC12583611; doi:10.1038/s44318-025-00566-2)
Supplement: Supplementary file 19 — Source data Fig. 5 [file 44318_2025_566_MOESM19_ESM.zip]

Archive with 16 entries (10 files):
- Fig 5/Fig 5A/
- Fig 5/Fig 5A/siATR.tiff
- Fig 5/Fig 5B/
- Fig 5/Fig 5B/siATR_Before NE rupture.tif
- Fig 5/Fig 5B/siATR_NE rupture.tif
- Fig 5/Fig 5B/siCtrl_Before NE rupture.tif
- Fig 5/Fig 5B/siCtrl_NE rupture.tif
- Fig 5/Fig 5C/
- Fig 5/Fig 5C/Fig 5C - siATR Nuc.F-act quantification.xlsx
- Fig 5/Fig 5D/
- Fig 5/Fig 5D/Fig 5D - siATR.tif
- Fig 5/Fig 5D/Fig 5D - siCtrl.tif
- Fig 5/Fig 5E/
- Fig 5/Fig 5E/Fig 5E - Quantification_icGAS_siATR.xlsx
- Fig 5/Fig 5F/
- Fig 5/Fig 5F/Fig 5F - Leaked DNA volume quantification_siATR.xlsx
