# Supplementary material for: Nuclear rupture in confined cell migration triggers nuclear actin polymerization to limit chromatin leakage
Source: EMBO J. 2025 Sep 22;44(21):6112–36. doi: 10.1038/s44318-025-00566-2 (PMC12583611; doi:10.1038/s44318-025-00566-2)
Supplement: Supplementary file 19 — Source data Fig. 5 [file 44318_2025_566_MOESM19_ESM.zip › Fig 5/Fig 5C/Fig 5C - siATR Nuc.F-act quantification.xlsx]

## Sheet: Tabelle1
siCtrl
Replicate #	Nuclear F-actin	Total	%	Average
1	9	15	60
2	11	17	64.7059
3	7	12	58.3333	61.0131
siATR
Replicate #	Nuclear F-actin	Total	%	Average
1	3	10	30
2	5	17	29.4118
3	7	22	31.8182	30.41
