# Supplementary material for: Nuclear rupture in confined cell migration triggers nuclear actin polymerization to limit chromatin leakage
Source: EMBO J. 2025 Sep 22;44(21):6112–36. doi: 10.1038/s44318-025-00566-2 (PMC12583611; doi:10.1038/s44318-025-00566-2)
Supplement: Supplementary file 19 — Source data Fig. 5 [file 44318_2025_566_MOESM19_ESM.zip › Fig 5/Fig 5E/Fig 5E - Quantification_icGAS_siATR.xlsx]

## Sheet: Tabelle1
siCtrl						siATR
Replicate #	Cell Number	icGAS foci volume [µm3]				Replicate #	Cell Number	icGAS foci volume [µm3]
1	1	1.95				1	1	18.94
	2	0.97					2	32.2
	3	5.85					3	15.67
	4	3.67					4	7.92
	5	16.45					5	6.7
	6	2.63					6	14.47
	7	5.64					7	11.18
	8	1.24					8	16.91
	9	1.51					9	5.79
	10	20.46					10	54.62
	11	4.5					11	26.86
	12	11.78					12	9.14
	13	4.24					13	2
	14	2.81					14	26.5
	15	6.02					15	6.83
	16	15.4					16	6.85
	17	4.32					17	20.11
	18	1.69					18	23.26
	19	3.97					19	4.85
	20	1.93					20	18.32
	21	19.79					21	12.05
2	1	2.43				2	1	17.93
	2	7.42					2	7.99
	3	8.5					3	12.68
	4	5.63					4	11.63
	5	6.56					5	22.57
	6	3.58					6	23.34
	7	6.42					7	29.44
	8	2.46					8	16.86
	9	5.52					9	18.6
	10	1.29					10	8.03
	11	3.34					11	10.95
	12	2.13					12	19.83
	13	26.01					13	8.06
	14	16					14	2.51
	15	3.35					15	7.01
	16	4.76					16	19.17
	17	3.42					17	13.44
	18	1.57					18	20.9
	19	1.97					19	8.71
	20	0.513					20	9.18
3	1	5.18				3	1	17.2
	2	4.13					2	6.06
	3	2.22					3	15.4
	4	4.56					4	19.81
	5	1.63					5	13.5
	6	7.6					6	3.98
	7	5.4					7	9.84
	8	10.2					8	15
	9	4.97					9	11.4
	10	3.7					10	16.6
	11	2.29					11	32.29
	12	4.744					12	8.75
	13	3.71					13	10.4
	14	4.85					14	49.8
	15	7.18					15	21.3
	16	3.28					16	13.9
	17	2.22					17	3.89
	18	6.85					18	26.6
	19	7.97					19	18.6
	20	12.1					20	1.85
