# Supplementary material for: Nuclear rupture in confined cell migration triggers nuclear actin polymerization to limit chromatin leakage
Source: EMBO J. 2025 Sep 22;44(21):6112–36. doi: 10.1038/s44318-025-00566-2 (PMC12583611; doi:10.1038/s44318-025-00566-2)
Supplement: Supplementary file 19 — Source data Fig. 5 [file 44318_2025_566_MOESM19_ESM.zip › Fig 5/Fig 5F/Fig 5F - Leaked DNA volume quantification_siATR.xlsx]

## Sheet: Tabelle1
siCtrl						siATR
Replicate #	Cell Number	Leaked DNA volume [µm3]				Replicate #	Cell Number	Leaked DNA volume [µm3]
1	1	1.79				1	1	17.04
	2	0.84					2	31.94
	3	4.48					3	14.97
	4	3.79					4	7.15
	5	14.58					5	6.12
	6	2.55					6	12.49
	7	5.26					7	10.59
	8	1					8	16.69
	9	1.4					9	4.72
	10	19.12					10	51.34
	11	4.31					11	25.15
	12	11.74					12	8.27
	13	3.95					13	1.56
	14	2.71					14	25.8
	15	5.69					15	6.24
	16	14.43					16	5.69
	17	4.08					17	20.01
	18	1.63					18	23.09
	19	3.77					19	4.64
	20	1.84					20	16.35
	21	18.02					21	11.89
2	1	2.3				2	1	17.42
	2	7.37					2	7.69
	3	8.11					3	12.3
	4	5.65					4	11.46
	5	3.58					5	21.32
	6	3.3					6	21.22
	7	5.67					7	28.98
	8	1.92					8	16.38
	9	4.8					9	16.6
	10	1.51					10	7.26
	11	3.21					11	10.44
	12	2.28					12	19.4
	13	23.64					13	7.4
	14	14.13					14	2.35
	15	2.88					15	6.78
	16	4.61					16	16.44
	17	2.66					17	13.03
	18	1.77					18	19.9
	19	2.01					19	7.08
	20	0.495					20	9.06
3	1	5.03				3	1	17.1
	2	4.1					2	5.38
	3	2.21					3	15.2
	4	4.25					4	18.01
	5	1.13					5	13.4
	6	7					6	3.17
	7	5.04					7	8.93
	8	8.78					8	14.8
	9	4.72					9	10.6
	10	3.46					10	15.5
	11	2.04					11	30.38
	12	4.36					12	6.97
	13	2.08					13	9.72
	14	4.61					14	47.2
	15	7.15					15	19
	16	3.15					16	13.7
	17	2.04					17	3.49
	18	6.4					18	23.5
	19	6.93					19	17.5
	20	10.6					20	1.91
