# Supplementary material for: Nuclear rupture in confined cell migration triggers nuclear actin polymerization to limit chromatin leakage
Source: EMBO J. 2025 Sep 22;44(21):6112–36. doi: 10.1038/s44318-025-00566-2 (PMC12583611; doi:10.1038/s44318-025-00566-2)
Supplement: Supplementary file 20 — Source data Fig. 6 [file 44318_2025_566_MOESM20_ESM.zip]

Archive with 11 entries (9 files):
- Fig 6/Fig 6A/
- Fig 6/Fig 6A/DMSO_Before NE rupture.tif
- Fig 6/Fig 6A/DMSO_NE rupture.tif
- Fig 6/Fig 6A/ETP46464_Before NE rupture.tif
- Fig 6/Fig 6A/ETP46464_NE rupture.tif
- Fig 6/Fig 6A/KU60019_Before NE rupture.tif
- Fig 6/Fig 6A/KU60019_NE rupture.tif
- Fig 6/Fig 6A/VE-821_Before NE rupture.tif
- Fig 6/Fig 6A/VE-821_NE rupture.tif
- Fig 6/Fig 6B/
- Fig 6/Fig 6B/Fig 6B - ATRi_ATMi_Nuc.F-act quantification.xlsx
