# Supplementary material for: Nuclear rupture in confined cell migration triggers nuclear actin polymerization to limit chromatin leakage
Source: EMBO J. 2025 Sep 22;44(21):6112–36. doi: 10.1038/s44318-025-00566-2 (PMC12583611; doi:10.1038/s44318-025-00566-2)
Supplement: Supplementary file 20 — Source data Fig. 6 [file 44318_2025_566_MOESM20_ESM.zip › Fig 6/Fig 6B/Fig 6B - ATRi_ATMi_Nuc.F-act quantification.xlsx]

## Sheet: Tabelle1
DMSO
Replicate #	Nuclear F-actin	Total	%	Average
1	7	9	77.7778
2	7	10	70
3	7	10	70
4	6	9	66.6667	71.1111
ETP46464
Replicate #	Nuclear F-actin	Total	%	Average
1	5	15	33.3333
2	4	10	40
3	3	8	37.5
4	5	15	33.3333	36.0417
VE821
Replicate #	Nuclear F-actin	Total	%	Average
1	4	11	36.3636
2	4	10	40
3	6	13	46.1538
4	3	12	25	36.8794
KU60019
Replicate #	Nuclear F-actin	Total	%	Average
1	6	10	60
2	8	11	72.7273
3	6	11	54.5455
4	9	16	56.25	60.8807
