# Supplementary material for: Nuclear rupture in confined cell migration triggers nuclear actin polymerization to limit chromatin leakage
Source: EMBO J. 2025 Sep 22;44(21):6112–36. doi: 10.1038/s44318-025-00566-2 (PMC12583611; doi:10.1038/s44318-025-00566-2)
Supplement: Supplementary file 21 — Source data Fig. 7 [file 44318_2025_566_MOESM21_ESM.zip]

Archive with 16 entries (11 files):
- Fig 7/Fig 7A/
- Fig 7/Fig 7A/QE003846.6568.6568.2.mgf
- Fig 7/Fig 7C/
- Fig 7/Fig 7C/Fig 7C - Diaph3-S1072A.tif
- Fig 7/Fig 7C/Fig 7C - Diaph3-S1072D.tif
- Fig 7/Fig 7C/Fig 7C - Diaph3-wt.tif
- Fig 7/Fig 7C/Fig 7C - NLS-BFP.tif
- Fig 7/Fig 7D/
- Fig 7/Fig 7D/Fig 7D - nuc.F-act_Diaph3 constructs.xlsx
- Fig 7/Fig 7E/
- Fig 7/Fig 7E/Fig 7F - S0172D_DMSO.tif
- Fig 7/Fig 7E/Fig 7F - S1072D_ETP46464.tif
- Fig 7/Fig 7E/Fig 7F - WT_ET46464.tif
- Fig 7/Fig 7E/Fig7F - WT_DMSO.tif
- Fig 7/Fig 7F/
- Fig 7/Fig 7F/Fig 7F - nuc.F-act_Diaph3_DMSO_ETP.xlsx
