# Supplementary material for: Nuclear rupture in confined cell migration triggers nuclear actin polymerization to limit chromatin leakage
Source: EMBO J. 2025 Sep 22;44(21):6112–36. doi: 10.1038/s44318-025-00566-2 (PMC12583611; doi:10.1038/s44318-025-00566-2)
Supplement: Supplementary file 21 — Source data Fig. 7 [file 44318_2025_566_MOESM21_ESM.zip › Fig 7/Fig 7A/QE003846.6568.6568.2.mgf]

BEGIN IONS
TITLE=QE003846.6568.6568.2 File:"QE003846.raw", NativeID:"controllerType=0 controllerNumber=1 scan=6568"
RTINSECONDS=1612.57686
PEPMASS=775.893414510461 37253681.523440003395
CHARGE=2+
112.086937 2698.1413574219
112.2151108 1342.7012939453
117.2848587 4183.939453125
117.2889175 7528.037109375
117.3965378 2100.3747558594
117.399971 4499.6430664063
120.0805817 3120.6557617188
120.1796112 1339.0162353516
120.6465912 1438.515625
125.0694122 1704.3675537109
126.0547409 8499.5693359375
129.0655823 8651.287109375
129.0950165 2865.037109375
129.1021729 167165.171875
129.1092072 2695.6357421875
130.0812531 2341.8244628906
130.0861511 52168.19140625
130.1053925 12246.3740234375
131.0895538 4739.53515625
131.5539856 1477.9952392578
136.0753632 5154.5356445313
137.5226135 2263.4140625
138.0544891 4329.0698242188
139.0157318 1447.0469970703
139.0863495 3286.2189941406
139.2295685 1423.80859375
141.1416931 1397.7203369141
141.9448242 1386.9525146484
143.0814667 1704.6303710938
147.1125641 113140.5
147.1186218 3982.9301757813
148.1157074 6784.9775390625
152.0812988 1611.9564208984
153.0652771 5091.2177734375
153.1017609 7748.6635742188
154.0496674 1802.7154541016
155.1175079 1725.5758056641
156.1493225 3887.7004394531
164.4703522 1949.6011962891
167.0813293 12120.240234375
168.0652618 1685.3913574219
168.0840149 1763.4771728516
169.1332703 10123.029296875
170.0921021 27585.88671875
171.0705719 1801.4047851563
171.0761871 21621.75390625
171.149292 1920.8674316406
173.1280212 4768.7451171875
174.1519012 2322.8786621094
174.1598663 133465.578125
175.1183472 3897.8837890625
175.1631317 12214.69140625
179.5954895 2877.1032714844
180.0764313 16249.4013671875
181.0602264 5141.7353515625
183.1126404 43042.1953125
184.1166077 2015.4285888672
188.1026917 24793.01171875
195.0760193 15085.6884765625
197.1282654 18328.0546875
197.164444 3223.4123535156
198.0869904 76067.96875
199.0712738 18508.29296875
199.09021 6943.251953125
201.1051941 9157.564453125
201.1230011 12858.1806640625
202.1273804 1871.904296875
204.0863647 2255.6135253906
211.106842 1878.9326171875
212.0249786 1940.4350585938
214.1806946 2030.6594238281
216.0975189 45930.6640625
217.1016235 3207.54296875
222.1234741 3968.5656738281
222.619339 1906.0316162109
224.139328 1988.6502685547
226.1175232 2280.4108886719
228.3365936 1622.8063964844
229.1002502 6597.259765625
230.0766602 5178.91015625
241.8746185 1821.5131835938
242.1855011 22149.8515625
243.1695709 2305.4858398438
243.1889496 3628.9653320313
245.0765686 2730.9165039063
248.138504 6095.1782226563
251.0527649 2137.5969238281
252.1698761 10979.7578125
253.1735229 2277.748046875
255.9491425 2031.6650390625
259.1885986 2660.2102050781
260.1819153 3184.0339355469
260.1962585 101822.4296875
261.1999817 10968.7763671875
265.1653442 2815.8188476563
266.1493835 10221.6806640625
268.1410522 2295.4846191406
270.1444397 6316.5405273438
270.1800232 2585.947265625
280.1647034 8457.158203125
282.1817322 2634.3618164063
283.1439209 1838.1605224609
284.1596069 7255.3530273438
285.1650085 4003.5029296875
293.1602783 19612.95703125
294.144104 8569.587890625
294.1606445 2001.6374511719
298.1214294 30344.435546875
299.1246338 2699.9174804688
310.2116089 14634.28515625
311.1707764 38534.75
311.2156982 2773.8427734375
312.1543884 12441.6572265625
312.1726074 4188.2368164063
316.1322937 4810.9599609375
327.2147522 3320.576171875
328.221344 4699.71484375
329.1813965 25874.564453125
333.1270447 2398.9211425781
339.2022705 2115.1882324219
349.1856995 11645.3720703125
350.1875305 3929.9887695313
353.1808167 7792.8671875
359.2647705 7228.6674804688
362.182251 6035.9975585938
363.1653748 7706.42578125
367.1980286 2284.4243164063
371.192749 3088.6018066406
372.1978455 11203.515625
380.1665344 3183.2199707031
380.191925 166578.046875
380.2171326 5043.4169921875
381.1756287 85003.390625
381.196167 22303.123046875
382.1791687 12557.2109375
384.7123108 3649.0734863281
396.0977783 2640.6604003906
398.2026672 44109.69140625
399.1853333 7027.4448242188
399.2072144 10120.4228515625
411.2037354 3380.7307128906
414.2566833 2590.8459472656
432.2236633 7582.025390625
433.2198181 3986.9487304688
438.3085022 3422.6765136719
449.2467346 2893.1440429688
450.2339783 67441.3359375
451.2371216 14696.5966796875
452.2402039 2569.0769042969
455.2510681 6402.4448242188
456.3171387 97703.2421875
457.3198547 22570.208984375
459.2324524 2946.8854980469
460.2173157 50193.59765625
461.2214966 11143.58984375
464.262085 2475.2177734375
466.3115234 4783.6762695313
475.762207 2858.0715332031
477.2416077 4052.2790527344
478.1727295 4707.3286132813
478.2286072 91366.0859375
479.2318115 21499.95703125
479.7788696 4049.4716796875
480.2290955 3464.2807617188
480.2788086 3415.560546875
481.7269287 5420.796875
484.3228455 6366.6669921875
489.7628479 8245.1611328125
490.2381287 3711.3876953125
490.7339478 44079.00390625
491.235199 17963.314453125
491.7353516 4725.1665039063
495.2549438 5407.0454101563
496.1820984 5443.275390625
504.3062439 2891.8837890625
504.8034668 4081.9384765625
515.2623901 3389.3859863281
519.2999268 9874.357421875
519.7974854 10392.3603515625
520.2997437 3431.6848144531
528.3046265 124210.859375
528.3450928 5600.8208007813
528.8057251 77362.6171875
529.3069458 32537.75390625
529.8076172 8245.8232421875
530.755188 3515.9440917969
531.2469482 4648.541015625
533.272522 5663.3686523438
534.3051147 5070.8852539063
536.7940674 3539.0126953125
537.295166 4843.77734375
539.2625732 18853.755859375
539.7597046 10235.4609375
540.3242188 5284.3569335938
546.3023682 3862.8601074219
546.8067017 4345.8608398438
548.2805176 5036.3344726563
550.300293 3894.8288574219
553.8095703 8627.5390625
554.3053589 15437.2060546875
554.807373 12514.8310546875
555.3081055 8080.1899414063
562.3115234 3254.3166503906
562.8149414 70862.1484375
563.3168335 42730.6171875
563.8168335 11409.9755859375
564.3162231 4883.7729492188
565.7912598 3483.1977539063
566.2924194 5128.041015625
567.8074951 5016.3920898438
568.3150635 10279.4443359375
572.3146362 2316.8229980469
574.2608643 3411.8557128906
574.3054199 4925.8168945313
574.7982788 19954.466796875
575.3013306 14355.521484375
575.7995605 8012.9653320313
576.2799683 4282.6821289063
576.8123169 69140.5625
576.8557739 4825.8979492188
577.3140869 41473.140625
577.8126221 17633.533203125
578.3162231 4375.1840820313
579.7924805 6324.9296875
580.2886963 10671.4677734375
581.2775269 5550.958984375
582.2751465 3171.4448242188
583.2685547 3450.158203125
588.2565308 2816.9990234375
588.3007813 14409.5537109375
588.7958984 52960.24609375
589.2964478 30976.09765625
589.7962646 16502.515625
590.2979736 3309.8012695313
591.2557373 4039.21875
594.3682251 3615.2416992188
595.3929443 5636.4291992188
596.3881226 2663.4829101563
597.211853 3922.5432128906
597.3083496 4424.0092773438
597.8094482 6681.013671875
600.2321777 2295.9995117188
600.2420044 2803.474609375
600.2902222 19321.408203125
601.2947998 6565.5087890625
601.8458252 2801.0114746094
608.2857666 6063.1865234375
609.2677002 28186.326171875
610.2697754 10848.9501953125
610.3510742 8461.5791015625
610.8453369 12046.96484375
611.3464966 6828.6328125
611.8028564 3989.5703125
611.8479614 2558.9790039063
612.3049927 5512.1767578125
612.4194336 47626.0625
613.4224243 18923.806640625
619.3567505 86297.2265625
619.8584595 70443.1875
620.3591919 22794.798828125
620.8597412 4528.8486328125
626.2946167 8097.5688476563
628.2921753 4325.0961914063
630.8468018 5499.9609375
631.3438721 8034.1962890625
636.3326416 5367.140625
636.8303833 5224.6411132813
637.3381958 5310.1381835938
644.843811 23388.13671875
645.3406982 31630.8046875
645.8467407 18646.017578125
646.3479004 5322.8056640625
653.4111938 6990.7875976563
653.8497314 73981.875
654.3509521 50502.77734375
654.8493042 18408.5390625
655.3539429 12336.7783203125
658.8582153 3249.162109375
662.8728638 34096.2890625
663.3743286 17192.935546875
663.8761597 7725.1518554688
664.3723145 4652.671875
667.862854 6478.34375
668.3652954 3035.2268066406
671.3198242 3048.6657714844
677.3083496 3459.1391601563
677.3766479 3962.8605957031
677.4329834 22794.046875
677.8668213 2926.8498535156
678.2907715 10991.919921875
678.4365845 9887.5517578125
679.2940063 3314.9736328125
681.4024658 14279.9990234375
682.4091797 3936.9177246094
685.8773193 4481.4267578125
687.3723145 5601.580078125
691.8737793 3739.3249511719
694.3345947 4565.3681640625
694.8811646 18861.705078125
695.324646 3599.40625
695.3828125 14317.0595703125
696.2994385 11138.2353515625
697.3071289 7152.9702148438
697.3831787 3606.197265625
699.4133911 16736.0546875
699.8853149 7366.5581054688
700.3691406 11768.875
700.8794556 18679.529296875
701.3746338 8141.25
703.3596191 14325.6923828125
703.8942261 5239.16015625
704.3666992 8767.564453125
705.3789063 24526.642578125
706.3796387 10621.06640625
708.8909302 48327.1171875
709.3859253 98714.8203125
709.8850708 93554.734375
710.3839111 54708.98828125
710.8806152 22295.8046875
711.3815308 3995.6118164063
713.3302002 4076.361328125
714.3319702 5453.8774414063
717.8968506 388508.1875
718.3922119 801016.4375
718.8920288 597868.75
719.3920898 271625.75
719.8925781 71552.265625
720.3909302 12260.0869140625
722.4658813 8106.5087890625
723.4522705 8389.2119140625
724.4564819 5338.2553710938
726.9026489 116905.3515625
727.4024048 131668.265625
727.9018555 63461.296875
728.4005127 22648.546875
729.3455811 5373.8344726563
730.3434448 6722.828125
731.3565674 13103.556640625
735.9076538 4615.5834960938
740.4766235 45801.57421875
741.4790039 23673.71875
742.4801025 4853.607421875
757.8753662 3837.5317382813
758.375061 15443.095703125
758.8757324 7337.248046875
759.3777466 4255.6884765625
766.8859863 43975.17578125
767.3823242 71370.15625
767.880188 48578.71875
768.3745728 16155.353515625
768.8838501 6922.232421875
774.4044189 13449.541015625
775.4055176 11604.9091796875
776.416687 26957.73828125
777.4237671 11874.13671875
792.4738159 4239.4018554688
794.0599976 3448.8395996094
796.4129639 9921.435546875
797.4138794 4076.671875
809.4992676 19561.505859375
810.4869385 24614.9296875
811.4849243 10633.3095703125
824.3602905 5608.0278320313
827.5082397 178330.578125
828.5112915 76929.171875
829.5112305 16138.4736328125
865.4335938 4580.2319335938
881.500061 4200.23828125
893.4277344 4015.0944824219
909.4958496 21418.755859375
910.4949951 11218.28515625
919.428894 3643.3269042969
927.5085449 23941.53515625
928.5074463 13886.1669921875
929.5084229 6624.123046875
940.5360107 10541.0302734375
941.5266724 9512.072265625
952.4665527 3963.7075195313
958.5487671 73509.0625
959.5509033 33938.0234375
960.5477905 11109.2958984375
961.5561523 3732.4719238281
962.4501343 6528.8120117188
963.4397583 9864.7607421875
968.5319824 3899.9262695313
969.5160522 2965.79296875
978.5161133 6944.9301757813
979.4703369 3751.8171386719
980.4592896 39962.79296875
981.461853 22667.49609375
982.467041 5097.8198242188
996.5325317 10183.69921875
997.4934082 7415.611328125
998.4832153 3429.8110351563
1006.513123 4857.62890625
1037.587891 24755.630859375
1038.590576 23408.630859375
1039.584961 12690.3056640625
1040.58606 4112.8271484375
1055.601685 209689.125
1056.490723 2732.0063476563
1056.604492 138157.234375
1057.605835 54912.03515625
1058.605835 15204.2080078125
1078.436523 11812.654296875
1079.44043 6114.2778320313
1106.614746 5618.4145507813
1107.612305 6699.9555664063
1108.606812 8411.205078125
1109.614258 6989.3544921875
1110.620117 3626.5993652344
1124.62439 52994.50390625
1125.625488 39692.8828125
1126.634888 14950.267578125
1127.633179 3260.5178222656
1130.579224 3818.7692871094
1134.609253 6046.9926757813
1135.601196 4487.666015625
1142.629639 3501.4973144531
1143.630249 5350.9140625
1148.587524 19114.26171875
1149.5896 12159.1396484375
1152.618774 16415.48828125
1153.623169 8624.884765625
1154.622803 6002.1767578125
1166.606689 3746.8151855469
1176.582031 47329.234375
1177.582642 30013.15625
1178.589966 9227.0791015625
1179.584351 4258.2163085938
1194.600342 4705.8989257813
1195.602783 3758.82421875
1205.595459 3815.7250976563
1220.672974 4489.3208007813
1222.598145 7583.2583007813
1223.602661 4811.3916015625
1237.708008 50146.45703125
1238.707153 37247.82421875
1239.708496 20005.755859375
1240.716553 4491.5927734375
1255.721069 3555.9611816406
1256.717651 4921.2568359375
1261.671509 14723.16015625
1262.67334 9425.45703125
1263.675537 4750.5952148438
1272.656616 4002.2734375
1274.554565 7269.708984375
1275.569092 6446.7905273438
1289.66626 44336.48828125
1290.672363 32865.375
1291.672241 11817.015625
1306.705444 11229.087890625
1307.69751 14985.2900390625
1308.686279 12493.849609375
1309.682373 5921.9350585938
1324.736084 10093.5341796875
1325.737671 11545.2265625
1334.733032 5019.25390625
1387.647705 7882.5483398438
1388.652588 5146.9853515625
END IONS
