# Supplementary material for: Nuclear rupture in confined cell migration triggers nuclear actin polymerization to limit chromatin leakage
Source: EMBO J. 2025 Sep 22;44(21):6112–36. doi: 10.1038/s44318-025-00566-2 (PMC12583611; doi:10.1038/s44318-025-00566-2)
Supplement: Supplementary file 21 — Source data Fig. 7 [file 44318_2025_566_MOESM21_ESM.zip › Fig 7/Fig 7D/Fig 7D - nuc.F-act_Diaph3 constructs.xlsx]

## Sheet: Tabelle1
NLS-BFP
Replicate #	Nuclear F-actin	Total	%	Average
1	12	100	12
2	14	100	14
3	9	100	9	11.6667
NLS-BFP-mDia2 wt
Replicate #	Nuclear F-actin	Total	%	Average
1	67	100	67
2	68	100	68
3	70	100	70	68.3333
NLS-BFP-mDia2 S1075D
Replicate #	Nuclear F-actin	Total	%	Average
1	74	100	74
2	76	100	76
3	72	100	72	74
4
NLS-BFP-mDia2 S1075A
Replicate #	Nuclear F-actin	Total	%	Average
1	68	139	48.9209
2	45	100	45
3	47	100	47	46.9736
4
