# Supplementary material for: Nuclear rupture in confined cell migration triggers nuclear actin polymerization to limit chromatin leakage
Source: EMBO J. 2025 Sep 22;44(21):6112–36. doi: 10.1038/s44318-025-00566-2 (PMC12583611; doi:10.1038/s44318-025-00566-2)
Supplement: Supplementary file 21 — Source data Fig. 7 [file 44318_2025_566_MOESM21_ESM.zip › Fig 7/Fig 7F/Fig 7F - nuc.F-act_Diaph3_DMSO_ETP.xlsx]

## Sheet: Tabelle1
NLS-BFP-mDia2 wt + DMSO
Replicate #	Nuclear F-actin	Total	%	Average
1	32	50	64
2	33	50	66
3	35	50	70	66.6667
NLS-BFP-mDia2 wt + ETP46464
Replicate #	Nuclear F-actin	Total	%	Average
1	21	50	42
2	19	50	38
3	18	50	36	38.6667
NLS-BFP-mDia2 S1075D + DMSO
Replicate #	Nuclear F-actin	Total	%	Average
1	35	50	70
2	37	50	74
3	37	50	74	72.6667
NLS-BFP-mDia2 S1075D + ETP46464
Replicate #	Nuclear F-actin	Total	%	Average
1	34	50	68
2	36	50	72
3	35	50	70	70
