# Supplementary material for: Nuclear rupture in confined cell migration triggers nuclear actin polymerization to limit chromatin leakage
Source: EMBO J. 2025 Sep 22;44(21):6112–36. doi: 10.1038/s44318-025-00566-2 (PMC12583611; doi:10.1038/s44318-025-00566-2)
Supplement: Supplementary file 22 — Source data Fig. 8 [file 44318_2025_566_MOESM22_ESM.zip]

Archive with 12 entries (9 files):
- Fig 8/Fig 8B/
- Fig 8/Fig 8B/NLS_mScarlet.tif
- Fig 8/Fig 8B/NLS_mScarlet_Actin_R62D.tif
- Fig 8/Fig 8B/NLS_mScarlet_Actin_S14C.tif
- Fig 8/Fig 8B/NLS_mScarlet_Actin_WT.tif
- Fig 8/Fig 8C/
- Fig 8/Fig 8C/NLS_mScarlet_Actin_S14C_Force_MAP.png
- Fig 8/Fig 8C/NLS_MScarlet_ActinR62D_AFM_FOR_FORCE_MAP.png
- Fig 8/Fig 8C/NLS_MScarlet_ActinS14C_AFM_FOR_FORCE_MAP.png
- Fig 8/Fig 8C/NLS-mScarlet_Actin_R62D_Force_MAP.png
- Fig 8/Fig 8D/
- Fig 8/Fig 8D/Fig 8D.xlsx
