# Supplementary material for: Nuclear rupture in confined cell migration triggers nuclear actin polymerization to limit chromatin leakage
Source: EMBO J. 2025 Sep 22;44(21):6112–36. doi: 10.1038/s44318-025-00566-2 (PMC12583611; doi:10.1038/s44318-025-00566-2)
Supplement: Supplementary file 22 — Source data Fig. 8 [file 44318_2025_566_MOESM22_ESM.zip › Fig 8/Fig 8D/Fig 8D.xlsx]

## Sheet: Figure 8D
	Youngs Modulus (kPa)
NLS-Actin	3.607
	3.081
	3.394
	5.017
	3.562	3.7322
NLS-Actin-R62D	2.418
	2.851
	2.954
	2.139
	2.534	2.5792
NLS-Actin-S14C	4.397
	4.795
	3.422
	5.209
	4.365	4.4376
NLS-mScarlet	3.084
	2.215
	2.546
	2.689
	2.94	2.6948
Untransfected	2.429
	1.801
	1.928
	1.186
	1.993	1.8674
