# Supplementary material for: Nuclear rupture in confined cell migration triggers nuclear actin polymerization to limit chromatin leakage
Source: EMBO J. 2025 Sep 22;44(21):6112–36. doi: 10.1038/s44318-025-00566-2 (PMC12583611; doi:10.1038/s44318-025-00566-2)
Supplement: Supplementary file 23 — Source data Fig. 9 [file 44318_2025_566_MOESM23_ESM.zip]

Archive with 2 entries (1 files):
- Fig 9/Fig 9A-C/
- Fig 9/Fig 9A-C/Fig 9A-C.xlsx
