# Supplementary material for: Nuclear rupture in confined cell migration triggers nuclear actin polymerization to limit chromatin leakage
Source: EMBO J. 2025 Sep 22;44(21):6112–36. doi: 10.1038/s44318-025-00566-2 (PMC12583611; doi:10.1038/s44318-025-00566-2)
Supplement: Supplementary file 23 — Source data Fig. 9 [file 44318_2025_566_MOESM23_ESM.zip › Fig 9/Fig 9A-C/Fig 9A-C.xlsx]

## Sheet: stiffness ATRi + Diaph3 constr.
	Young's Modulus [Pa]
Dish	NLS-mScarlet	NLS-mScarlet-Diaph3-wt	NLS-mScarlet-Diaph3-S1072A	NLS-mScarlet-Diaph3-S1072D
1	1610	1945	1559	2009
2	1425	2331	1515	1747
3	1489	2464	1469	2234
4	1456	2172	1624	1947
	Young's Modulus [Pa] after ETP-46464 treatment (3µM, 30min)
Dish	NLS-mScarlet	NLS-mScarlet-Diaph3-wt	NLS-mScarlet-Diaph3-S1072A	NLS-mScarlet-Diaph3-S1072D
1	1466	1002	1048	2323
2	1495	1754	1582	1865
3	1012	1577	1600	2520
4	1486	1613	1333	1908
	Quantification of change in nuclear stiffness: HT1080 + NLS-mScarlet
Dish	Young's Modulus [Pa]			Change in Stiffness [%]
1	1610	1466	144	-8.9441
2	1425	1495	-70	4.91228
3	1489	1012	477	-32.0349
4	1456	1486	-30	2.06044
	Quantification of change in nuclear stiffness: HT1080 + NLS-mScarlet-Diaph3-wt
Dish	Young's Modulus [Pa]			Change in Stiffness [%]
1	1945	1002	943	-48.4833
2	2331	1754	577	-24.7533
3	2464	1577	887	-35.9984
4	2172	1613	559	-25.7366
	Quantification of change in nuclear stiffness: HT1080 + NLS-mScarlet-Diaph3-S1072A
Dish	Young's Modulus [Pa]			Change in Stiffness [%]
1	1559	1048	511	-32.7774
2	1515	1582	-67	4.42244
3	1469	1600	-131	8.91763
4	1624	1333	291	-17.9187
	Quantification of change in nuclear stiffness: HT1080 + NLS-mScarlet-Diaph3-S1072D
Dish	Young's Modulus [Pa]			Change in Stiffness [%]
1	2009	2323	-314	15.6297
2	1747	1865	-118	6.75444
3	2234	2520	-286	12.8021
4	1947	1908	39	-2.00308
