# Supplementary material for: Nuclear rupture in confined cell migration triggers nuclear actin polymerization to limit chromatin leakage
Source: EMBO J. 2025 Sep 22;44(21):6112–36. doi: 10.1038/s44318-025-00566-2 (PMC12583611; doi:10.1038/s44318-025-00566-2)
Supplement: Supplementary file 24 — Figure EV1 Source Data [file 44318_2025_566_MOESM24_ESM.zip]

Archive with 33 entries (27 files):
- Fig EV1/Fig EV1A/
- Fig EV1/Fig EV1A/Dn.KASH/
- Fig EV1/Fig EV1A/Dn.KASH/DN.KASH_Before NE rupture_DN.KASH.tif
- Fig EV1/Fig EV1A/Dn.KASH/DN.KASH_Before NE rupture_Merge.tif
- Fig EV1/Fig EV1A/Dn.KASH/DN.KASH_Before NE rupture_nAC-GFP.tif
- Fig EV1/Fig EV1A/Dn.KASH/DN.KASH_NE rupture_DN.KASH.tif
- Fig EV1/Fig EV1A/Dn.KASH/DN.KASH_NE rupture_Merge.tif
- Fig EV1/Fig EV1A/Dn.KASH/DN.KASH_NE rupture_nAC-GFP.tif
- Fig EV1/Fig EV1A/Movie EV2.mp4
- Fig EV1/Fig EV1A/TdTomato/
- Fig EV1/Fig EV1A/TdTomato/Merge_Before NE rupture.tif
- Fig EV1/Fig EV1A/TdTomato/Merge_NE rupture.tif
- Fig EV1/Fig EV1A/TdTomato/TdTomato_Before NE rupture.tif
- Fig EV1/Fig EV1A/TdTomato/TdTomato_NE rupture.tif
- Fig EV1/Fig EV1A/TdTomato/TdTomato_NE rupture_nAC-GFP.tif
- Fig EV1/Fig EV1B/
- Fig EV1/Fig EV1B/Fig EV1B - DN.KASH_Nuc.F-act.xlsx
- Fig EV1/Fig EV1C/
- Fig EV1/Fig EV1C/FastAct_Before NE rupture.tif
- Fig EV1/Fig EV1C/FastAct_NE rupture.tif
- Fig EV1/Fig EV1C/Merge_Before NE rupture.tif
- Fig EV1/Fig EV1C/Merge_NE rupture.tif
- Fig EV1/Fig EV1C/Movie EV3.mp4
- Fig EV1/Fig EV1C/NLS-BFP_Before NE rupture.tif
- Fig EV1/Fig EV1C/NLS-BFP_NE rupture.tif
- Fig EV1/Fig EV1D/
- Fig EV1/Fig EV1D/Before NE rupture_FastAct.tif
- Fig EV1/Fig EV1D/Before NE rupture_Merge.tif
- Fig EV1/Fig EV1D/Before NE rupture_nAC-GFP.tif
- Fig EV1/Fig EV1D/Movie EV4.mp4
- Fig EV1/Fig EV1D/NE rupture_FastAct.tif
- Fig EV1/Fig EV1D/NE rupture_Merge.tif
- Fig EV1/Fig EV1D/NE rupture_nAC-GFP.tif
