# Supplementary material for: Nuclear rupture in confined cell migration triggers nuclear actin polymerization to limit chromatin leakage
Source: EMBO J. 2025 Sep 22;44(21):6112–36. doi: 10.1038/s44318-025-00566-2 (PMC12583611; doi:10.1038/s44318-025-00566-2)
Supplement: Supplementary file 24 — Figure EV1 Source Data [file 44318_2025_566_MOESM24_ESM.zip › Fig EV1/Fig EV1B/Fig EV1B - DN.KASH_Nuc.F-act.xlsx]

## Sheet: Tabelle1
Control
Replicate #	Cells with nuclear collapse	Total	%	Average
1	4	6	66.6667
2	7	10	70
3	5	7	71.4286	69.3651
DN.KASH
Replicate #	Cells with nuclear collapse	Total	%	Average
1	5	6	83.3333
2	4	6	66.6667
3	4	6	66.6667	72.2222
