# Supplementary material for: Nuclear rupture in confined cell migration triggers nuclear actin polymerization to limit chromatin leakage
Source: EMBO J. 2025 Sep 22;44(21):6112–36. doi: 10.1038/s44318-025-00566-2 (PMC12583611; doi:10.1038/s44318-025-00566-2)
Supplement: Supplementary file 25 — Figure EV2 Source Data [file 44318_2025_566_MOESM25_ESM.zip]

Archive with 35 entries (27 files):
- Fig EV2/Fig EV2A/
- Fig EV2/Fig EV2A/CK-666_Before NE rupture.tif
- Fig EV2/Fig EV2A/CK-666_NE rupture.tif
- Fig EV2/Fig EV2A/DMSO_Before NE rupture.tif
- Fig EV2/Fig EV2A/DMSO_NE rupture.tif
- Fig EV2/Fig EV2B/
- Fig EV2/Fig EV2B/Fig EV2B - Arp2_3 inhibition.xlsx
- Fig EV2/Fig EV2C/
- Fig EV2/Fig EV2C/Fig EV3C - siDIAPH1.tiff
- Fig EV2/Fig EV2C/Fig EV3C - siDIAPH1_3.tiff
- Fig EV2/Fig EV2C/Fig EV3C - siDIAPH2.tiff
- Fig EV2/Fig EV2C/Fig EV3C - siDIAPH3.tiff
- Fig EV2/Fig EV2C/Fig EV3C - siINF2.tiff
- Fig EV2/Fig EV2D/
- Fig EV2/Fig EV2D/DMSO_Before NE rupture.tif
- Fig EV2/Fig EV2D/DMSO_NE rupture.tif
- Fig EV2/Fig EV2D/Y27132_Before NE rupture.tif
- Fig EV2/Fig EV2D/Y27132_NE rupture.tif
- Fig EV2/Fig EV2E/
- Fig EV2/Fig EV2E/Fig EV2E - ROCK inhibition.xlsx
- Fig EV2/Fig EV2F/
- Fig EV2/Fig EV2F/FMNL2-GFP_After exit.tif
- Fig EV2/Fig EV2F/FMNL2-GFP_Before NE rupture.tif
- Fig EV2/Fig EV2F/FMNL2-GFP_NE rupture.tif
- Fig EV2/Fig EV2F/icGAS-mCherry_After exit.tif
- Fig EV2/Fig EV2F/icGAS-mCherry_Before NE rupture.tif
- Fig EV2/Fig EV2F/icGAS-mCherry_NE rupture.tif
- Fig EV2/Fig EV2F/Merge_after exit.tif
- Fig EV2/Fig EV2F/Merge_Before NE rupture.tif
- Fig EV2/Fig EV2F/Merge_NE rupture.tif
- Fig EV2/Fig EV2F/Movie EV9.mp4
- Fig EV2/Fig EV2G/
- Fig EV2/Fig EV2G/Fig EV2G_FMNL2-GFP translocation kinetics.xlsx
- Fig EV2/Fig EV2H/
- Fig EV2/Fig EV2H/Fig EV2H_Nuclear Diaph3_FMNL2.xlsx
