# Supplementary material for: Nuclear rupture in confined cell migration triggers nuclear actin polymerization to limit chromatin leakage
Source: EMBO J. 2025 Sep 22;44(21):6112–36. doi: 10.1038/s44318-025-00566-2 (PMC12583611; doi:10.1038/s44318-025-00566-2)
Supplement: Supplementary file 25 — Figure EV2 Source Data [file 44318_2025_566_MOESM25_ESM.zip › Fig EV2/Fig EV2B/Fig EV2B - Arp2_3 inhibition.xlsx]

## Sheet: Tabelle1
DMSO
Replicate #	Cells with nuclear collapse	Total	%	Average
1	6	8	75
2	10	12	83.3333	79.1667
CK666
Replicate #	Cells with nuclear collapse	Total	%	Average
1	8	10	80
2	7	8	87.5	83.75
