# Supplementary material for: Nuclear rupture in confined cell migration triggers nuclear actin polymerization to limit chromatin leakage
Source: EMBO J. 2025 Sep 22;44(21):6112–36. doi: 10.1038/s44318-025-00566-2 (PMC12583611; doi:10.1038/s44318-025-00566-2)
Supplement: Supplementary file 25 — Figure EV2 Source Data [file 44318_2025_566_MOESM25_ESM.zip › Fig EV2/Fig EV2E/Fig EV2E - ROCK inhibition.xlsx]

## Sheet: Tabelle1
DMSO
Replicate #	Cells with nuclear collapse	Total	%	Average
1	5	6	83.3333
2	6	10	60
3	7	7	100	81.1111
Y27132
Replicate #	Cells with nuclear collapse	Total	%	Average
1	5	9	55.5556
2	7	9	77.7778
3	5	7	71.4286	68.254
