# Supplementary material for: Nuclear rupture in confined cell migration triggers nuclear actin polymerization to limit chromatin leakage
Source: EMBO J. 2025 Sep 22;44(21):6112–36. doi: 10.1038/s44318-025-00566-2 (PMC12583611; doi:10.1038/s44318-025-00566-2)
Supplement: Supplementary file 25 — Figure EV2 Source Data [file 44318_2025_566_MOESM25_ESM.zip › Fig EV2/Fig EV2G/Fig EV2G_FMNL2-GFP translocation kinetics.xlsx]

## Sheet: Tabelle1
	Before NER	Fold change	NER	Fold change	After NER	Fold change
Cell 1	6.955	1	8.453	1.21538	7.339	1.05521
Cell 2	4.147	1	4.669	1.12587	4.974	1.19942
Cell 3	5.324	1	5.381	1.01071	4.89	0.918482
Cell 4	3.629	1	3.932	1.08349	3.398	0.936346
Cell 5	4.294	1	4.953	1.15347	4.453	1.03703
