# Supplementary material for: Nuclear rupture in confined cell migration triggers nuclear actin polymerization to limit chromatin leakage
Source: EMBO J. 2025 Sep 22;44(21):6112–36. doi: 10.1038/s44318-025-00566-2 (PMC12583611; doi:10.1038/s44318-025-00566-2)
Supplement: Supplementary file 25 — Figure EV2 Source Data [file 44318_2025_566_MOESM25_ESM.zip › Fig EV2/Fig EV2H/Fig EV2H_Nuclear Diaph3_FMNL2.xlsx]

## Sheet: Tabelle1
Cell number	Nuclear Diaph3	Nuclear FMNL2
Cell 1	2.11535	1.21538
Cell 2	2.40203	1.12587
Cell 3	2.09533	1.01071
Cell 4	2.36866	1.08349
Cell 5	2.27691	1.15347
