# Supplementary material for: Nuclear rupture in confined cell migration triggers nuclear actin polymerization to limit chromatin leakage
Source: EMBO J. 2025 Sep 22;44(21):6112–36. doi: 10.1038/s44318-025-00566-2 (PMC12583611; doi:10.1038/s44318-025-00566-2)
Supplement: Supplementary file 27 — Figure EV4 Source Data [file 44318_2025_566_MOESM27_ESM.zip]

Archive with 16 entries (8 files):
- Fig EV4/Fig EV4A/
- Fig EV4/Fig EV4A/ATR validation.tiff
- Fig EV4/Fig EV4B/
- Fig EV4/Fig EV4B/Fig EV4B - NE rupture frequency.xlsx
- Fig EV4/Fig EV4C/
- Fig EV4/Fig EV4C/Fig EV4C - DMSO.tif
- Fig EV4/Fig EV4C/Fig EV4C_Chk1i.tif
- Fig EV4/Fig EV4D/
- Fig EV4/Fig EV4E/
- Fig EV4/Fig EV4E/Fig EV4E - Diaph3-WT.tiff
- Fig EV4/Fig EV4F/
- Fig EV4/Fig EV4F/FigEV4F_WB quantification.xlsx
- Fig EV4/Fig EV4G/
- Fig EV4/Fig EV4G/Fig EV4G - Diaph3-S1072A.tiff
- Fig EV4/Fig EV4H/
- Fig EV4/Fig EV4H/FigEV4H_WB quantification.xlsx
