# Supplementary material for: Nuclear rupture in confined cell migration triggers nuclear actin polymerization to limit chromatin leakage
Source: EMBO J. 2025 Sep 22;44(21):6112–36. doi: 10.1038/s44318-025-00566-2 (PMC12583611; doi:10.1038/s44318-025-00566-2)
Supplement: Supplementary file 27 — Figure EV4 Source Data [file 44318_2025_566_MOESM27_ESM.zip › Fig EV4/Fig EV4B/Fig EV4B - NE rupture frequency.xlsx]

## Sheet: Tabelle1
NE rupture frequency - DMSO
Replicate #	Cells with NER	Total	%	Average
1	12	13	92.3077
2	12	13	92.3077
3	11	11	100	93.8811
4	10	11	90.9091
NE rupture frequency - ETP46464
Replicate #	Cells with NER	Total	%	Average
1	13	15	86.6667
2	11	11	100
3	7	8	87.5	88.8542
4	13	16	81.25
