# Supplementary material for: Nuclear rupture in confined cell migration triggers nuclear actin polymerization to limit chromatin leakage
Source: EMBO J. 2025 Sep 22;44(21):6112–36. doi: 10.1038/s44318-025-00566-2 (PMC12583611; doi:10.1038/s44318-025-00566-2)
Supplement: Supplementary file 27 — Figure EV4 Source Data [file 44318_2025_566_MOESM27_ESM.zip › Fig EV4/Fig EV4F/FigEV4F_WB quantification.xlsx]

## Sheet: Sheet1
WT 1					WT 2					WT 3
	Ctrl	HU	HU + ETP			Ctrl	HU	HU + ETP			Ctrl	HU	HU + ETP
	7342.79	10378.7	9204.19		myc	13946.3	15881.1	12395.4			8734.31	11287.5	8582.34
	13976.2	12370.8	18140.1		pSer	1644.81	3190.02	1397.93			13574.3	11361.2	12194.2
	0.525379	0.838968	0.507395		Ratio	0.117939	0.200868	0.112778			0.643445	0.993511	0.703802
	1	1.59688	0.96577		fold change	1	1.70316	0.956244			1	1.54405	1.0938
