# Supplementary material for: Nuclear rupture in confined cell migration triggers nuclear actin polymerization to limit chromatin leakage
Source: EMBO J. 2025 Sep 22;44(21):6112–36. doi: 10.1038/s44318-025-00566-2 (PMC12583611; doi:10.1038/s44318-025-00566-2)
Supplement: Supplementary file 27 — Figure EV4 Source Data [file 44318_2025_566_MOESM27_ESM.zip › Fig EV4/Fig EV4H/FigEV4H_WB quantification.xlsx]

## Sheet: Sheet1
S1072A 1					S1072A 2					S1072A 3
	Ctrl	HU	HU + ETP			Ctrl	HU	HU + ETP			Ctrl	HU	HU + ETP
pSer	9993.02	8096.29	7245.32			9699.56	10501.3	8311.82			6821.19	7611.8	7802.72
myc	25236.3	23306	23897.6			19417.5	21891.7	22034.1			45172.9	51815.3	45942.6
Ratio	0.395978	0.347391	0.303182			0.499526	0.479692	0.377225			0.151002	0.146903	0.169837
fold change	1	0.877298	0.765653			1	0.960296	0.755165			1	0.972854	1.12473
